# Supplementary material for: Adipose-targeted SWELL1 deletion exacerbates obesity- and age-related nonalcoholic fatty liver disease
Source: JCI Insight. 2023 Mar 8;8(5):e154940. doi: 10.1172/jci.insight.154940 (PMC10077479; doi:10.1172/jci.insight.154940)
Supplement: Supplemental data set 1 [file jciinsight-8-154940-s106.xlsx]

## Sheet: MAGs, DAGs, TAGs
			Wildtype (nmol/mg liver)						Adipo KO (nmol/mg liver)
			1	2	3	4	5		1	2	3	4	5
		MAG (16:0)	0.0413902	0.0379147	0.0323855	0.0338073	0.0391785		0.050237	0.0382306	0.0344392	0.0303318	0.0319115
		MAG (18:0)	0.165877	0.151027	0.150237	0.136019	0.173776		0.159558	0.159558	0.161137	0.14297	0.153555
		MAG (18:1)	0.023697	0.023697	0.020537	0.023381	0.027014		0.023065	0.04455	0.018483	0.024013	0.019905
		MAG (18:2)	0.008578	0.007378	0.006272	0.007962	0.007077		0.005197	0.008831	0.00515	0.005766	0.004755
		DAG (16:1 16:1)	0.181895	0.133954	0.139453	0.205866	0.253807		0.324309	0.269318	0.102933	0.263677	0.190355
		DAG (16:0 16:1)	2.63677	2.69318	2.24196	2.45347	3.00338		3.99041	2.93288	1.48054	2.66497	2.34067
		DAG (16:0 16:0)	4.18782	4.41342	3.3982	3.90581	5.01974		6.55668	4.07501	2.93288	3.511	4.14552
		DAG (16:1 18:2)	0.1011	0.0587986	0.0544275	0.0872814	0.0755781		0.108432	0.105894	0.0465313	0.124224	0.0761421
		DAG (16:0 18:3)	0.0754371	0.0399041	0.034123	0.0511844	0.0496334		0.0480823	0.0530175	0.0249577	0.0628878	0.0391991
		DAG (16:1 18:1)	2.65087	2.63677	2.22786	2.70728	3.6379		5.09024	5.86576	2.10096	4.80823	3.28539
		DAG (16:0 18:2)	4.28652	3.08799	2.45347	3.18669	3.34179		3.90581	3.652	2.21376	3.4687	2.87648
		DAG (18:1 16:0)	25.9447	32.5719	24.6757	33.5589	42.4422		61.3367	50.9024	26.0857	38.3531	35.956
		DAG (18:0 16:0)	0.768472	0.638748	0.541455	0.592217	0.603497		0.893965	0.551325	0.493514	0.518895	0.593627
		DAG (18:2 18:2)	0.0683869	0.035674	0.0311619	0.036943	0.0308799		0.0424422	0.0523125	0.0252397	0.0602087	0.0324309
		DAG (16:0 20:4)	0.748731	0.903835	0.580936	0.932036	0.754371		1.21686	1.04907	0.586576	1.42414	0.772702
		DAG (18:1 18:2)	2.00226	1.24506	1.152	1.32121	1.46644		1.66385	2.77778	1.01805	2.59447	1.56514
		DAG (18:1 18:1)	23.6887	21.9966	20.8686	20.5866	27.4958		35.815	56.4016	19.7406	44.1342	32.0079
		DAG (18:0 18:2)	0.549915	0.530175	0.401861	0.569656	0.439932		0.542865	0.449803	0.313029	0.470953	0.380711
		DAG (18:0 18:1)	1.69205	1.55104	1.21404	1.70615	1.64975		2.50987	2.73548	1.28032	2.21376	1.97406
		DAG (16:0 22:6)	0.737451	1.20558	0.446983	1.38748	1.45234		1.90355	1.97406	0.781162	2.93288	1.62155
		DAG (18:1 20:4)	0.291878	0.236887	0.219966	0.311619	0.242527		0.311619	0.483644	0.195995	0.648618	0.301748
		DAG (18:0 20:4)	0.929216	1.03638	0.807953	1.10124	0.930626		1.37338	1.18584	0.767061	1.66385	0.916526
		DAG (18:2 20:1)	0.125635	0.101241	0.0678229	0.118443	0.103215		0.101946	0.222786	0.07163	0.166385	0.125071
		DAG (18:1 20:2)	0.336999	0.380711	0.303158	0.325719	0.420192		0.494924	1.53694	0.266497	1.03356	0.521715
		DAG (18:1 22:6)	0.123096	0.0810773	0.0573886	0.105612	0.0881275		0.0954597	0.148054	0.0686689	0.238297	0.1152
		DAG (18:0 22:6)	0.150874	0.191765	0.10674	0.203046	0.156514		0.187535	0.156514	0.138043	0.272138	0.164975
		TAG (16:0 16:1 16:1)	10.7897	7.41048	8.24046	8.83329	10.1968		8.0626	4.81978	5.85132	5.29405	7.94404
		TAG (16:0 16:0 16:1)	24.4842	17.3702	16.3623	17.0145	20.5715		16.2438	9.72255	14.4653	11.7382	15.7102
		TAG (16:0 16:0 16:0)	3.08869	2.19943	2.75077	2.152	2.50771		2.47214	1.42874	2.19943	1.55917	2.09865
		TAG (16:1 16:1 18:2)	0.545411	0.285748	0.338511	0.397795	0.321318		0.253142	0.243657	0.261442	0.321318	0.292862
		TAG (16:1 16:1 18:1)	3.38511	2.56699	2.76263	3.16576	3.15983		3.05312	2.57885	2.42471	2.95234	3.14797
		TAG (16:0 16:1 18:2)	3.78231	1.94451	2.1935	2.38914	2.33578		1.65402	1.35167	1.83187	1.65995	2.03936
		TAG (16:0 16:0 18:2)	2.10458	1.16789	1.30424	1.38724	1.55324		1.14418	0.865544	1.25682	0.942613	1.11454
		TAG (16:0 16:0 18:1)	30.4719	25.3142	23.0021	25.7292	35.3332		34.3253	23.3578	26.2035	22.6464	28.1005
		TAG (16:1 18:2 18:2)	0.286934	0.0984112	0.151767	0.148802	0.14821		0.107897	0.0978184	0.125089	0.110268	0.12746
		TAG (16:0 18:2 18:2)	2.88712	1.52359	1.7548	1.73109	1.77259		1.90894	1.62438	1.86151	1.74887	1.68959
		TAG (16:1 18:1 18:2)	1.42281	0.948542	0.978184	1.14418	1.19161		1.07897	1.03747	1.06118	1.14418	1.19161
		TAG (16:1 18:1 18:1)	5.92839	5.89874	6.2248	7.41048	8.29974		10.5525	9.78184	7.29191	9.36685	8.83329
		TAG (16:0 18:2 18:1)	8.77401	4.70714	5.29405	5.37112	6.10624		5.3889	3.68746	5.61418	4.32179	5.43633
		TAG (16:0 18:1 18:1)	41.143	33.9104	37.5267	40.1352	53.474		54.7783	36.4003	43.2772	38.7716	44.5222
		TAG (16:0 18:2 18:0)	0.604695	0.379417	0.432179	0.390088	0.435736		0.378231	0.325468	0.498577	0.360446	0.42388
		TAG (16:0 18:1 18:0)	3.94238	3.24283	3.44439	3.70524	5.16362		5.0332	3.56296	3.87716	3.84159	4.45815
		TAG (20:4 18:2 16:0)	0.588689	0.116789	0.153545	0.0936685	0.148802		0.105525	0.116196	0.165402	0.125682	0.141688
		TAG (18:2 18:2 18:2)	0.350368	0.346811	0.317169	0.192673	0.224686		0.270927	0.314204	0.336139	0.206308	0.255513
		TAG (18:2 18:2 18:1)	0.592839	0.508655	0.705478	0.428029	0.499763		0.564975	0.557861	0.652122	0.587503	0.588689
		TAG (16:0 18:1 20:4)	2.02751	0.48672	0.729191	0.45945	0.788475		0.479606	0.476642	0.824046	0.485535	0.610624
		TAG (18:1 18:2 18:1)	3.50368	2.86934	3.21911	3.82974	3.37325		3.60446	4.48779	3.90681	5.0332	4.1558
		TAG (18:1 18:1 18:1)	10.6711	13.2796	12.2125	15.4138	16.8959		20.7493	29.3455	16.8366	28.6934	21.9943
		TAG (18:2 18:1 18:0)	0.527626	0.381788	0.371117	0.444629	0.438108		0.465971	0.428622	0.54304	0.468935	0.416173
		TAG (18:1 18:1 18:0)	2.44842	2.09865	1.87337	2.51956	2.8397		2.92862	2.54921	2.7982	2.7152	2.95826

## Sheet: PG, PS, PI
			Wildtype (nmol/mg liver)						Adipo KO (nmol/mg liver)
			1	2	3	4	5		1	2	3	4	5
		PG(36:4)	0.004709	0.003931	0.002906	0.005225	0.002423		0.002384	0.00217	0.002172	0.002823	0.002236
		PG(32:1)	0.008325	0.021831	0.008191	0.020764	0.026665		0.027159	0.009588	0.008051	0.006991	0.008125
		PG(34:2)	0.025562	0.033954	0.021909	0.031418	0.038654		0.036172	0.018488	0.020166	0.013253	0.0167
		PG(36:3)	0.010506	0.011452	0.007826	0.014182	0.013284		0.013387	0.009687	0.009292	0.006301	0.006362
		PG(34:1)	0.264363	0.242028	0.243082	0.224512	0.27156		0.270572	0.183307	0.225063	0.139126	0.22024
		PG(36:2)	0.02461	0.025826	0.017865	0.027966	0.030223		0.031521	0.024448	0.01997	0.020541	0.019214
		PG(36:1)	0.004544	0.004927	0.003823	0.006544	0.005982		0.006687	0.005471	0.004224	0.004376	0.004781
		PS(38:6)	0.213006	0.24961	0.220303	0.183019	0.205592		0.175824	0.10837	0.166126	0.098546	0.153826
		PS(36:4)	0.168107	0.196304	0.196634	0.166035	0.226455		0.22471	0.160644	0.151798	0.110743	0.155272
		PS(38:5)	0.113822	0.130763	0.135727	0.130798	0.149221		0.130864	0.137871	0.120894	0.10161	0.122588
		PS(34:2)	0.00545	0.007256	0.004971	0.006955	0.006356		0.006294	0.009056	0.004781	0.005665	0.006197
		PS(38:3)	0.004789	0.004389	0.004934	0.003649	0.00432		0.001716	0.003684	0.003458	0.003544	0.003575
		PS(40:6)	0.554968	0.550096	0.570281	0.543822	0.488628		0.392819	0.365009	0.427353	0.372251	0.459049
		PS(38:4)	0.786138	0.762602	0.899866	0.697651	0.886075		0.804605	0.80269	0.698338	0.704564	0.736648
		PI(32:1)	0.023786	0.03762	0.035448	0.025927	0.028496		0.032916	0.031032	0.016903	0.008823	0.017133
		PI(38:6)	0.058904	0.070503	0.05759	0.064453	0.064228		0.060945	0.055348	0.05033	0.014849	0.050166
		PI(36:4)	0.95682	1.02262	1.04839	0.911707	0.909554		0.81217	0.819408	0.873596	0.46371	0.80217
		PI(34:2)	0.124096	0.117897	0.125509	0.105418	0.097523		0.089937	0.099836	0.085634	0.043508	0.075865
		PI(38:5)	0.441503	0.647258	0.514838	0.649965	0.534975		0.594131	0.81035	0.64802	0.474403	0.583568
		PI(36:3)	0.192364	0.281975	0.211605	0.307353	0.175624		0.177148	0.172816	0.191329	0.083271	0.163078
		PI(P38:3)	0.040023	0.044801	0.040414	0.03521	0.029324		0.023748	0.040574	0.033995	0.028083	0.03283
		PI(P36:1)	0.001835	0.003841	0.002612	0.002669	0.002083		0.00214	0.003066	0.002421	0.001621	0.002193
		PI(34:1)	0.066309	0.115279	0.088954	0.097729	0.09408		0.133967	0.143361	0.072083	0.04474	0.080044
		PI(40:6)	0.097788	0.104781	0.101934	0.136846	0.105283		0.088579	0.11875	0.088987	0.073213	0.090938
		PI(38:4)	5.47982	5.52525	5.46412	4.72172	5.00851		4.66453	5.38426	5.17586	3.60382	4.9848
		PI(36:2)	0.12089	0.174512	0.147922	0.225371	0.163731		0.181911	0.246336	0.143765	0.111594	0.146344

## Sheet: FFAs
			Wildtype (nmol/mg liver)						Adipo KO (nmol/mg liver)
			1	2	3	4	5		1	2	3	4	5
		FFA (12:0)	0.289988	0.297379	0.232474	0.418469	0.269002		0.203694	0.323987	0.210032	0.254735	0.266667
		FFA (14:0)	0.568978	0.650474	0.522505	0.591654	0.497508		0.448919	0.57665	0.392834	0.352096	0.386332
		FFA (15:0)	0.04423	0.037789	0.031582	0.034423	0.032641		0.04849	0.06128	0.030074	0.03024	0.032995
		FFA (16:0)	4.73692	5.19757	4.46427	4.52153	4.71248		5.03658	5.94735	4.37315	3.2887	3.88139
		FFA (18:0)	1.33149	1.32281	1.33566	1.15485	1.07347		1.01833	1.24586	1.15593	0.822811	0.991727
		FFA (20:0)	0.031942	0.020487	0.01674	0.015567	0.013273		0.016633	0.020486	0.015235	0.008622	0.015175
		FFA (22:0)	0.0197563	0.012755	0.0120673	0.00710134	0.00805917		0.011726	0.011943	0.012044	0.00632	0.007055
		FFA (16:1)	1.20154	1.17346	1.02926	1.12465	1.29524		1.16016	1.33564	0.861395	0.742701	0.841488
		FFA (18:1)	4.61167	5.36067	4.62534	4.89928	5.46927		6.34477	8.87606	4.9494	4.76942	4.75623
		FFA (20:1)	0.121889	0.147431	0.112058	0.141616	0.127885		0.161844	0.272709	0.129839	0.12444	0.135014
		FFA (22:1)	0.0190843	0.0210475	0.0139049	0.0226282	0.017327		0.020528	0.0222	0.019519	0.010213	0.013801
		FFA (20:3) n-3	0.041354	0.047485	0.026776	0.044495	0.033351		0.0432192	0.0406033	0.0309728	0.0270881	0.0314137
		FFA (20:5) n-3	0.020013	0.019964	0.011072	0.019613	0.014439		0.0113901	0.00647194	0.00934491	0.00549713	0.00996745
		FFA (22:3) n-3	0.015312	0.012645	0.011432	0.014652	0.014381		0.017349	0.038064	0.012621	0.018896	0.015609
		FFA (22:4) n-3	0.02318	0.015175	0.012225	0.014662	0.016309		0.01423	0.020811	0.015596	0.016338	0.014013
		FFA (22:5) n-3	0.030596	0.024161	0.014985	0.021526	0.023437		0.015641	0.013317	0.014593	0.009262	0.011222
		FFA (22:6) n-3	0.269668	0.339296	0.172364	0.32875	0.30296		0.32068	0.367559	0.233299	0.361	0.253184
		FFA (18:2) n-6	0.7489	0.678007	0.552478	0.655645	0.603351		0.586606	0.703325	0.517795	0.423649	0.444575
		FFA (18:3) n-6	0.02734	0.020699	0.016476	0.017325	0.01995		0.0162735	0.0218416	0.0122312	0.0145776	0.0118357
		FFA (20:2) n-6	0.015621	0.017715	0.015433	0.022559	0.017618		0.018573	0.030739	0.012162	0.016718	0.015335
		FFA (20:4) n-6	0.035876	0.046387	0.025703	0.042149	0.033255		0.040238	0.038651	0.03132	0.028071	0.028742
		FFA (22:2) n-6	0.003048	0.002842	0.001424	0.003073	0.002886		0.003474	0.008662	0.002421	0.00344	0.002767

## Sheet: Cholesterol
			Wildtype (nmol/mg liver)						Adipo KO (nmol/mg liver)
			1	2	3	4	5		1	2	3	4	5
		Cholesterol	62.5171	61.5089	62.4698	55.8047	55.0702		57.9419	60.9423	52.4492	52.6945	52.3887

## Sheet: Sphingolipids
			Wildtype (nmol/mg liver)						Adipo KO (nmol/mg liver)
			1	2	3	4	5		1	2	3	4	5
		Sphingosine	0.041422	0.0321265	0.0441944	0.0259295	0.0308219		0.041259	0.0525114	0.041422	0.0384866	0.0306588
		Sphinganine	0.0053979	0.0045662	0.0060339	0.0042401	0.0057078		0.0060665	0.0056915	0.0045825	0.0044521	0.0043053
		3-keto-sphinganine	0.000277274	0.000357606	0.000518269	0.000273387	0.000466442		0.000362788	0.000444416	0.000294118	0.000342058	0.000422389
		S1P	6.595e-05	5.2734e-05	5.986e-05	5.688e-05	4.9754e-05		6.6209e-05	9.8471e-05	5.5455e-05	0.00011169	6.4265e-05
